# Supplementary material for: Consequences of Campylobacter jejuni and Campylobacter coli Colonisation of Piglets on Gut Microbiota and Microbial Metabolites
Source: Microorganisms. 2026 Apr 22;14(5):945. doi: 10.3390/microorganisms14050945 (PMC13209335; doi:10.3390/microorganisms14050945)
Supplement: Supplementary file 1 [file microorganisms-14-00945-s001.zip]

Archive with 1 entries (1 files):
- microorganisms-4234337-supplementary.pdf
